# Supplementary material for: "Before" and "after": Investigating the relationship between temporal connectives and chronological ordering using event-related potentials
Source: PLoS One. 2017 Apr 3;12(4):e0175199. doi: 10.1371/journal.pone.0175199 (PMC5378364; doi:10.1371/journal.pone.0175199)
Supplement: S1 Spreadsheet — Demographic information, numbers of trials left per condition for each participant in the ERP analysis, and working memory recall and accuracy scores. (XLSX) [file pone.0175199.s003.xlsx]

## Sheet: Sheet1
								Trials retained in ERP analysis				Working memory
Subject ID	Handedness	Gender	Age	List	Additional L1	Included in analysis?	Notes	initial before	initial after	final before	final after	Recall	Accuracy
subj001	R	M	22	1	Malayalam	Excluded for being bilingual	Working memory data lost
subj002	R	M	30	2		Excluded to balance lists						0.375	0.928571
subj003	R	M	19	2		Included	"Cheated" on working memory test; in our analysis, data were replaced with mean	27	28	35	32	1	0.97619
subj004	R	F	18	3		Included		23	22	35	36	0.933333	0.928571
subj005	R	M	19	4	Mandarin	Excluded because of excessive artifact						0.604167	0.928571
subj006	R	M	22	1		Included		28	29	30	31	1	0.97619
subj007	R	F	18	3	Mandarin	Excluded for being bilingual						0.897222	0.97619
subj008	R	F	23	4		Included		24	21	26	25	0.668056	0.97619
subj009	R	F	31	1		Included		26	23	33	29	0.4125	0.97619
subj010	R	F	20	2		Included		35	33	33	37	0.716667	0.97619
subj011	R	M	20	3		Excluded because of excessive artifact						0.713889	0.952381
subj012	R	F	21	4		Excluded because of excessive artifact						0.620833	0.880952
subj013	R	F	31	4		Included		30	34	35	33	0.494444	0.97619
subj014	R	F	21	2		Included		31	33	38	36	0.670833	0.928571
subj015	R	M	19	2		Included		28	28	38	32	0.906944	0.97619
subj016	R	F	19	1	Mandarin	Excluded because of excessive artifact						0.708333	0.97619
subj017	R	F	19	3	Malayalam	Excluded because of excessive artifact						0.584722	0.952381
subj018	R	F	21	4	Italian	Excluded for being bilingual						0.7375	0.97619
subj019	R	F	20	1		Excluded to balance lists						0.651389	0.97619
subj020	R	M	34	3	Arabic	Excluded for being bilingual						0.669444	0.952381
subj021	R	F	18	4		Included		14	19	28	31	0.548611	0.928571
subj022	R	F	25	3		Included		26	27	33	31	0.511111	0.97619
subj023	R	F	26	1		Included		25	27	35	35	0.705556	0.952381
subj024	R	F	30	2	French	Excluded for being bilingual						0.494444	0.928571
subj025	R	F	19	3		Included		19	22	28	28	0.604167	0.97619
subj026	R	F	40	4		Included		26	13	29	34	0.705556	0.952381
subj027	R	F	40	1		Included		22	22	25	34	0.929167	0.952381
subj028	R	F	36	2		Excluded because of excessive artifact						0.759722	0.952381
subj029	L	F	36	3	Mandarin (heritage)	Excluded because of left-handedness						0.7875	0.952381
subj030	R	M	33	4	Russian (heritage)	Excluded because of excessive artifact						0.859722	0.97619
subj031	R	F	47	1		Included		16	18	24	31	0.669444	0.97619
subj032	R	M	27	2		Included		31	32	38	36	0.725	0.97619
subj033	R	F	25	3		Included		33	34	34	38	0.806944	0.97619
subj034	R	M	27	4		Included		26	27	32	37	0.9625	0.952381
subj035	R	F	18	1	Hindi	Excluded because of excessive artifact						0.827778	0.952381
subj036	R	F	18	2	Arabic	Excluded for being bilingual						0.570833	0.952381
subj037	R	F	18	3	Hindi	Excluded because of excessive artifact						0.806944	0.97619
subj038	R	F	28	3		Excluded because of excessive artifact						0.638889	0.97619
subj039	R	M	21	3		Included		30	30	28	28	0.9	0.97619
