# Supplementary material for: "Before" and "after": Investigating the relationship between temporal connectives and chronological ordering using event-related potentials
Source: PLoS One. 2017 Apr 3;12(4):e0175199. doi: 10.1371/journal.pone.0175199 (PMC5378364; doi:10.1371/journal.pone.0175199)
Supplement: S2 Spreadsheet — Highlighted rows indicate items that were later removed from the analysis. Veridicality bias ratings for each item are also given; for a description of how these were collected see the section "The role of veridicality". (XLSX) [file pone.0175199.s004.xlsx]

## Sheet: Sheet2
ItemNumber	TemporalClause	MatrixClause	VeridicalityRating_initialtemporalclause	VeridicalityRating_fullsentencewithfinaltemporalclause	Fullsentence_before-initial	Fullsentence_after-initial	Fullsentence_before-final	Fullsentence_after-final	ComprehensionQuestionTarget	ComprehensionQuestion	CorrectAnswer	IncorrectAnswer
1	the campaign finance laws changed	Albert ran for mayor of his city	3.667	4.5	Before the campaign finance laws changed, Albert ran for mayor of his city.	After the campaign finance laws changed, Albert ran for mayor of his city.	Albert ran for mayor of his city before the campaign finance laws changed.	Albert ran for mayor of his city after the campaign finance laws changed.	subj	Who ran for mayor?	Albert	Betty
2	the high-resolution images of the galaxy were released	Betty dreamed of traveling in space	4.667	4.833	Before the high-resolution images of the galaxy were released, Betty dreamed of traveling in space.	After the high-resolution images of the galaxy were released, Betty dreamed of traveling in space.	Betty dreamed of traveling in space before the high-resolution images of the galaxy were released.	Betty dreamed of traveling in space after the high-resolution images of the galaxy were released.	subj	Who dreamed of traveling in space?	Betty	Albert
3	the weather started getting hot	the musicians put on a music festival	4.833	4.5	Before the weather started getting hot, the musicians put on a music festival.	After the weather started getting hot, the musicians put on a music festival.	the musicians put on a music festival before the weather started getting hot.	the musicians put on a music festival after the weather started getting hot.	subj	What did the musicians do?	Play a lot of music	Demand anti-piracy laws
4	the referee whistled the penalty	the linesman raised the flag	4.5	4.667	Before the referee whistled the penalty, the linesman raised the flag.	After the referee whistled the penalty, the linesman raised the flag.	the linesman raised the flag before the referee whistled the penalty.	the linesman raised the flag after the referee whistled the penalty.	subj	Who raised the flag?	The linesman	The referee
5	the marching band tuned the trumpets	the riflemen began the march	4.667	4.167	Before the marching band tuned the trumpets, the riflemen began the march.	After the marching band tuned the trumpets, the riflemen began the march.	the riflemen began the march before the marching band tuned the trumpets.	the riflemen began the march after the marching band tuned the trumpets.	subj	What did the riflemen do?	Start walking	Start firing
6	the singer recorded the aria	the ensemble took a break from recording	4.667	4.333	Before the singer recorded the aria, the ensemble took a break from recording.	After the singer recorded the aria, the ensemble took a break from recording.	the ensemble took a break from recording before the singer recorded the aria.	the ensemble took a break from recording after the singer recorded the aria.	subj	Who took a break?	The ensemble	The singer
7	the bishop decided to resign	Joshua joined the local church	4.667	4.333	Before the bishop decided to resign, Joshua joined the local church.	After the bishop decided to resign, Joshua joined the local church.	Joshua joined the local church before the bishop decided to resign.	Joshua joined the local church after the bishop decided to resign.	subj	Who joined the church?	Joshua	The bishop
8	the business negotiations broke down	Cyril hired a Russian intepreter	3.833	4	Before the business negotiations broke down, Cyril hired a Russian intepreter.	After the business negotiations broke down, Cyril hired a Russian intepreter.	Cyril hired a Russian intepreter before the business negotiations broke down.	Cyril hired a Russian intepreter after the business negotiations broke down.	subj	Who hired an interpreter?	Cyril	Joshua
9	the car failed the safey inspection	the mechanic upgraded the engine	4	3.167	Before the car failed the safey inspection, the mechanic upgraded the engine.	After the car failed the safey inspection, the mechanic upgraded the engine.	the mechanic upgraded the engine before the car failed the safey inspection.	the mechanic upgraded the engine after the car failed the safey inspection.	subj	Who upgraded the engine?	The mechanic	The owner
10	the corrupt mayor decided to resign	Keith bought a new house in Chicago	4.167	4.667	Before the corrupt mayor decided to resign, Keith bought a new house in Chicago.	After the corrupt mayor decided to resign, Keith bought a new house in Chicago.	Keith bought a new house in Chicago before the corrupt mayor decided to resign.	Keith bought a new house in Chicago after the corrupt mayor decided to resign.	subj	Who bought a new house?	Keith	The mayor
11	the old house was condemned	Mr.Leed discovered a hidden map	4.667	4.667	Before the old house was condemned, Mr.Leed discovered a hidden map.	After the old house was condemned, Mr.Leed discovered a hidden map.	Mr.Leed discovered a hidden map before the old house was condemned.	Mr.Leed discovered a hidden map after the old house was condemned.	obj	What was discovered in the house?	A map	A deed
12	the shepherd played the pipe	the pilgrims began the feast	4.333	4	Before the shepherd played the pipe, the pilgrims began the feast.	After the shepherd played the pipe, the pilgrims began the feast.	the pilgrims began the feast before the shepherd played the pipe.	the pilgrims began the feast after the shepherd played the pipe.	obj	What did the pilgrims do?	Eat	Sleep
13	the pediatrician treated the newborn	the father called the hospital	4.333	4.5	Before the pediatrician treated the newborn, the father called the hospital.	After the pediatrician treated the newborn, the father called the hospital.	the father called the hospital before the pediatrician treated the newborn.	the father called the hospital after the pediatrician treated the newborn.	obj	Who did the father call?	The hospital	The day-care
14	the sailors unloaded the cargo	the freighter passed through the channel	4.833	4.333	Before the sailors unloaded the cargo, the freighter passed through the channel.	After the sailors unloaded the cargo, the freighter passed through the channel.	the freighter passed through the channel before the sailors unloaded the cargo.	the freighter passed through the channel after the sailors unloaded the cargo.	obj	Where was the freighter?	In the water	In the drydock
15	the pirates occupied the island	the colonists fired their guns	4.167	3.833	Before the pirates occupied the island, the colonists fired their guns.	After the pirates occupied the island, the colonists fired their guns.	the colonists fired their guns before the pirates occupied the island.	the colonists fired their guns after the pirates occupied the island.	obj	What did the colonists fire?	Handguns	Cannons
16	the stocks depreciated in value	Marie trained as a midwife	4.333	4.5	Before the stocks depreciated in value, Marie trained as a midwife.	After the stocks depreciated in value, Marie trained as a midwife.	Marie trained as a midwife before the stocks depreciated in value.	Marie trained as a midwife after the stocks depreciated in value.	obj	What did Marie train for?	Midwife	Maid
17	the new skyscraper was built	Donald took a nice panorama of the city skyline	4.333	4.167	Before the new skyscraper was built, Donald took a nice panorama of the city skyline.	After the new skyscraper was built, Donald took a nice panorama of the city skyline.	Donald took a nice panorama of the city skyline before the new skyscraper was built.	Donald took a nice panorama of the city skyline after the new skyscraper was built.	obj	What did Donald take a photo of?	The buildings	The people
18	the tower targeted the aircraft	the air traffic controller changed frequencies	3.833	4.5	Before the tower targeted the aircraft, the air traffic controller changed frequencies.	After the tower targeted the aircraft, the air traffic controller changed frequencies.	the air traffic controller changed frequencies before the tower targeted the aircraft.	the air traffic controller changed frequencies after the tower targeted the aircraft.	obj	Did the air traffic controller stay on the same frequency?	No	Yes
19	the bee tasted the nectar	the butterfly flew past the flowers	4.333	4.667	Before the bee tasted the nectar, the butterfly flew past the flowers.	After the bee tasted the nectar, the butterfly flew past the flowers.	the butterfly flew past the flowers before the bee tasted the nectar.	the butterfly flew past the flowers after the bee tasted the nectar.	obj	Did the butterfly land on the flowers?	No	Yes
20	the authorities implemented the regulations	the Senate revised the law text	4	4	Before the authorities implemented the regulations, the Senate revised the law text.	After the authorities implemented the regulations, the Senate revised the law text.	the Senate revised the law text before the authorities implemented the regulations.	the Senate revised the law text after the authorities implemented the regulations.	obj	What did the Senate revise?	The text	The regulations
21	the race tired out the runners	the athlete Tony lifted the weights	4.667	3.333	Before the race tired out the runners, the athlete Tony lifted the weights.	After the race tired out the runners, the athlete Tony lifted the weights.	the athlete Tony lifted the weights before the race tired out the runners.	the athlete Tony lifted the weights after the race tired out the runners.	v	What did Tony do with the weights?	Picked them up	Put them away
22	the trumpeter performed the solo	the kettledrum spoiled the pianissimo	4.167	4.667	Before the trumpeter performed the solo, the kettledrum spoiled the pianissimo.	After the trumpeter performed the solo, the kettledrum spoiled the pianissimo.	the kettledrum spoiled the pianissimo before the trumpeter performed the solo.	the kettledrum spoiled the pianissimo after the trumpeter performed the solo.	v	Did the kettledrum mess up the performance?	Yes	No
23	the grandmother cuddled the baby	the maid Cindy prepared the porridge	4.667	4.667	Before the grandmother cuddled the baby, the maid Cindy prepared the porridge.	After the grandmother cuddled the baby, the maid Cindy prepared the porridge.	the maid Cindy prepared the porridge before the grandmother cuddled the baby.	the maid Cindy prepared the porridge after the grandmother cuddled the baby.	v	What did Cindy do with the porridge?	Cooked it	Ate it
24	his company finished the feast	the host John turned out the light	3.833	3.667	Before his company finished the feast, the host John turned out the light.	After his company finished the feast, the host John turned out the light.	the host John turned out the light before his company finished the feast.	the host John turned out the light after his company finished the feast.	v	What did John do?	Switch off the lights	Switch on the lights
25	the tenor began the solo	the orchestra reduced the volume	4.333	4.833	Before the tenor began the solo, the orchestra reduced the volume.	After the tenor began the solo, the orchestra reduced the volume.	the orchestra reduced the volume before the tenor began the solo.	the orchestra reduced the volume after the tenor began the solo.	v	Did the orchestra start playing softer?	Yes	No
26	the cameraman filmed the politician	the security service interrupted the hearing	5	3.5	Before the cameraman filmed the politician, the security service interrupted the hearing.	After the cameraman filmed the politician, the security service interrupted the hearing.	the security service interrupted the hearing before the cameraman filmed the politician.	the security service interrupted the hearing after the cameraman filmed the politician.	v	Did the security service come in while the hearing was still going on?	Yes	No
27	the radio station turned on the relay	the technician Mr.Kulch overhauled the transformer	4.167	3.833	Before the radio station turned on the relay, the technician Mr.Kulch overhauled the transformer.	After the radio station turned on the relay, the technician Mr.Kulch overhauled the transformer.	the technician Mr.Kulch overhauled the transformer before the radio station turned on the relay.	the technician Mr.Kulch overhauled the transformer after the radio station turned on the relay.	v	Did the technician leave the transformer as-is?	No	Yes
28	the reporter finished the segment	the newscaster John turned over the microphone	3.667	4.667	Before the reporter finished the segment, the newscaster John turned over the microphone.	After the reporter finished the segment, the newscaster John turned over the microphone.	the newscaster John turned over the microphone before the reporter finished the segment.	the newscaster John turned over the microphone after the reporter finished the segment.	v	Did John give up the microphone?	Yes	No
29	the coach began the interview	viewers turned on the television	4.167	4.833	Before the coach began the interview, viewers turned on the television.	After the coach began the interview, viewers turned on the television.	viewers turned on the television before the coach began the interview.	viewers turned on the television after the coach began the interview.	v	Did the viewers switch off their TVs?	No	Yes
30	the national player scored the goal	the coach Mr.Martin instructed the team	4.167	4.667	Before the national player scored the goal, the coach Mr.Martin instructed the team.	After the national player scored the goal, the coach Mr.Martin instructed the team.	the coach Mr.Martin instructed the team before the national player scored the goal.	the coach Mr.Martin instructed the team after the national player scored the goal.	v	What did the coach do?	Taught the team a lesson	Quit the team
31	the pilot changed their course	the passenger had a heart attack	4	4.333	Before the pilot changed their course, the passenger had a heart attack.	After the pilot changed their course, the passenger had a heart attack.	the passenger had a heart attack before the pilot changed their course.	the passenger had a heart attack after the pilot changed their course.	subj	What kind of incident happened during the flight?	Medical	Equipment
32	the oversight committee released their report	Justin wanted to become a public defender	3.833	4.5	Before the oversight committee released their report, Justin wanted to become a public defender.	After the oversight committee released their report, Justin wanted to become a public defender.	Justin wanted to become a public defender before the oversight committee released their report.	Justin wanted to become a public defender after the oversight committee released their report.	subj	Whose report was it?	The oversight committee's	The president's
33	the priest consecrated the church	Catholics John and Maria celebrated Mass	3.667	4.833	Before the priest consecrated the church, Catholics John and Maria celebrated Mass.	After the priest consecrated the church, Catholics John and Maria celebrated Mass.	Catholics John and Maria celebrated Mass before the priest consecrated the church.	Catholics John and Maria celebrated Mass after the priest consecrated the church.	subj	Are John and Maria religious?	Yes	No
34	the astronaut lowered the pressure	the radio operator John shouted a warning	4	3.5	Before the astronaut lowered the pressure, the radio operator John shouted a warning.	After the astronaut lowered the pressure, the radio operator John shouted a warning.	the radio operator John shouted a warning before the astronaut lowered the pressure.	the radio operator John shouted a warning after the astronaut lowered the pressure.	subj	Who shouted a warning?	The person at the radio	The person who lowered the pressure
35	the bishop ordained the chaplain	the clergy gave its consent	3.833	4.5	Before the bishop ordained the chaplain, the clergy gave its consent.	After the bishop ordained the chaplain, the clergy gave its consent.	the clergy gave its consent before the bishop ordained the chaplain.	the clergy gave its consent after the bishop ordained the chaplain.	subj	Who ordains whom?	Bishops ordain chaplains	Chaplains ordain bishops
36	the deal was hashed out	Henry acquired much more land	4	4.5	Before the deal was hashed out, Henry acquired much more land.	After the deal was hashed out, Henry acquired much more land.	Henry acquired much more land before the deal was hashed out.	Henry acquired much more land after the deal was hashed out.	subj	How did Henry get land?	Through an agreement	Through warfare
37	the subway reached the station	the conductor Roger checked the tickets	4.667	4.167	Before the subway reached the station, the conductor Roger checked the tickets.	After the subway reached the station, the conductor Roger checked the tickets.	the conductor Roger checked the tickets before the subway reached the station.	the conductor Roger checked the tickets after the subway reached the station.	subj	Who checked the tickets?	Someone on the train	The police on the platform
38	the concert reached its climax	the paramedics brought the girls outside	3.833	4.333	Before the concert reached its climax, the paramedics brought the girls outside.	After the concert reached its climax, the paramedics brought the girls outside.	the paramedics brought the girls outside before the concert reached its climax.	the paramedics brought the girls outside after the concert reached its climax.	obj	Who did the paramedics bring out?	The girls	The musicians
39	the morning sun warmed the dew	the insects left the burrow	5	4.667	Before the morning sun warmed the dew, the insects left the burrow.	After the morning sun warmed the dew, the insects left the burrow.	the insects left the burrow before the morning sun warmed the dew.	the insects left the burrow after the morning sun warmed the dew.	obj	Where did the insects come out from?	The burrow	The house
40	the landlord refurbished the rooms	the residents Harry and Sue voiced displeasure	4.5	4.5	Before the landlord refurbished the rooms, the residents Harry and Sue voiced displeasure.	After the landlord refurbished the rooms, the residents Harry and Sue voiced displeasure.	the residents Harry and Sue voiced displeasure before the landlord refurbished the rooms.	the residents Harry and Sue voiced displeasure after the landlord refurbished the rooms.	obj	Were Harry and Sue happy with the rooms?	No	Yes
41	the printer produced the printing-plates	the unions announced the strike	4.667	4.333	Before the printer produced the printing-plates, the unions announced the strike.	After the printer produced the printing-plates, the unions announced the strike.	the unions announced the strike before the printer produced the printing-plates.	the unions announced the strike after the printer produced the printing-plates.	obj	What were the unions going to do?	Go on strike	Have elections
42	the caregiver fluffed up the bed	the patient turned on the television	4.333	5	Before the caregiver fluffed up the bed, the patient turned on the television.	After the caregiver fluffed up the bed, the patient turned on the television.	the patient turned on the television before the caregiver fluffed up the bed.	the patient turned on the television after the caregiver fluffed up the bed.	obj	What did the patient switch on?	TV	The video game
43	the Egyptians embalmed the mummy	the pharaoh announced the war	4.5	4.667	Before the Egyptians embalmed the mummy, the pharaoh announced the war.	After the Egyptians embalmed the mummy, the pharaoh announced the war.	the pharaoh announced the war before the Egyptians embalmed the mummy.	the pharaoh announced the war after the Egyptians embalmed the mummy.	obj	Was the pharaoh ready for peace?	No	Yes
44	the copyright laws were totally overhauled	John uploaded his own music	3.667	4.167	Before the copyright laws were totally overhauled, John uploaded his own music.	After the copyright laws were totally overhauled, John uploaded his own music.	John uploaded his own music before the copyright laws were totally overhauled.	John uploaded his own music after the copyright laws were totally overhauled.	obj	What did John post online?	Songs	Photos
45	the limousine rammed into the tunnel	the chauffeur Mr.Jones released the brake	4.667	4.167	Before the limousine rammed into the tunnel, the chauffeur Mr.Jones released the brake.	After the limousine rammed into the tunnel, the chauffeur Mr.Jones released the brake.	the chauffeur Mr.Jones released the brake before the limousine rammed into the tunnel.	the chauffeur Mr.Jones released the brake after the limousine rammed into the tunnel.	v	Where was Mr. Jones sitting?	Driver's seat	Back seat
46	the satirist published her scathing piece	the newspaper fired its editor	3.833	3.167	Before the satirist published her scathing piece, the newspaper fired its editor.	After the satirist published her scathing piece, the newspaper fired its editor.	the newspaper fired its editor before the satirist published her scathing piece.	the newspaper fired its editor after the satirist published her scathing piece.	v	What happened to the editor?	She got terminated	She got promoted
47	the taxi reached the station	the driver Maggie opened the sunroof	4.333	4.333	Before the taxi reached the station, the driver Maggie opened the sunroof.	After the taxi reached the station, the driver Maggie opened the sunroof.	the driver Maggie opened the sunroof before the taxi reached the station.	the driver Maggie opened the sunroof after the taxi reached the station.	v	Did Maggie open the roof?	Yes	No
48	the new phone was released	Sasha started saving up money	4.833	4.667	Before the new phone was released, Sasha started saving up money.	After the new phone was released, Sasha started saving up money.	Sasha started saving up money before the new phone was released.	Sasha started saving up money after the new phone was released.	v	What did Sasha do with her income?	Spent it	Saved it up
49	the head-of-state left the vehicle	the election officials moved the lectern	4.667	4.833	Before the head-of-state left the vehicle, the election officials moved the lectern.	After the head-of-state left the vehicle, the election officials moved the lectern.	the election officials moved the lectern before the head-of-state left the vehicle.	the election officials moved the lectern after the head-of-state left the vehicle.	v	Did somebody move the lectern?	Yes	No
50	the gangster started the car	the crooks collected up the money	3.833	4.5	Before the gangster started the car, the crooks collected up the money.	After the gangster started the car, the crooks collected up the money.	the crooks collected up the money before the gangster started the car.	the crooks collected up the money after the gangster started the car.	v	Did the crooks gather anything up?	Yes	No
51	the tequila intoxicated the celebrants	the festival reached its climax	4.333	4.5	Before the tequila intoxicated the celebrants, the festival reached its climax.	After the tequila intoxicated the celebrants, the festival reached its climax.	the festival reached its climax before the tequila intoxicated the celebrants.	the festival reached its climax after the tequila intoxicated the celebrants.	v	Were students drinking?	Yes	No
52	the boy crossed the street	the bus driver continued his conversation	4.5	4.667	Before the boy crossed the street, the bus driver continued his conversation.	After the boy crossed the street, the bus driver continued his conversation.	the bus driver continued his conversation before the boy crossed the street.	the bus driver continued his conversation after the boy crossed the street.	subj	Did the bus driver stop talking?	No	Yes
53	the fish ate the mosquito	the pig dug through the mud	4.167	4.5	Before the fish ate the mosquito, the pig dug through the mud.	After the fish ate the mosquito, the pig dug through the mud.	the pig dug through the mud before the fish ate the mosquito.	the pig dug through the mud after the fish ate the mosquito.	obj	What was the pig doing?	Digging	Rolling around
54	the poet composed the verses	the intellectuals praised the writing	4.333	4.333	Before the poet composed the verses, the intellectuals praised the writing.	After the poet composed the verses, the intellectuals praised the writing.	the intellectuals praised the writing before the poet composed the verses.	the intellectuals praised the writing after the poet composed the verses.	v	Did Carrie and Jason dislike the poem?	No	Yes
55	the wind dispersed the sheep	the wolves seized a lamb	4.667	4.667	Before the wind dispersed the sheep, the wolves seized a lamb.	After the wind dispersed the sheep, the wolves seized a lamb.	the wolves seized a lamb before the wind dispersed the sheep.	the wolves seized a lamb after the wind dispersed the sheep.
56	the gardener watered the greenhouse	the tomatoes overgrew the beans	4.833	4.833	Before the gardener watered the greenhouse, the tomatoes overgrew the beans.	After the gardener watered the greenhouse, the tomatoes overgrew the beans.	the tomatoes overgrew the beans before the gardener watered the greenhouse.	the tomatoes overgrew the beans after the gardener watered the greenhouse.
57	the election results came in	Valerie decided to move to another country	4.5	4.5	Before the election results came in, Valerie decided to move to another country.	After the election results came in, Valerie decided to move to another country.	Valerie decided to move to another country before the election results came in.	Valerie decided to move to another country after the election results came in.
58	the army suffered a crushing defeat	Joseph applied to join the military	4.667	4.5	Before the army suffered a crushing defeat, Joseph applied to join the military.	After the army suffered a crushing defeat, Joseph applied to join the military.	Joseph applied to join the military before the army suffered a crushing defeat.	Joseph applied to join the military after the army suffered a crushing defeat.
59	the editor rejected the manuscript	the author Mr.White cursed the publisher	3.833	4.667	Before the editor rejected the manuscript, the author Mr.White cursed the publisher.	After the editor rejected the manuscript, the author Mr.White cursed the publisher.	the author Mr.White cursed the publisher before the editor rejected the manuscript.	the author Mr.White cursed the publisher after the editor rejected the manuscript.
60	the broker signed the contract	the tenants renovated the apartment	3.167	4.167	Before the broker signed the contract, the tenants renovated the apartment.	After the broker signed the contract, the tenants renovated the apartment.	the tenants renovated the apartment before the broker signed the contract.	the tenants renovated the apartment after the broker signed the contract.
61	the boy bought the ice cream	his playmate Jimmy threw a water balloon	4.333	4.167	Before the boy bought the ice cream, his playmate Jimmy threw a water balloon.	After the boy bought the ice cream, his playmate Jimmy threw a water balloon.	his playmate Jimmy threw a water balloon before the boy bought the ice cream.	his playmate Jimmy threw a water balloon after the boy bought the ice cream.
62	the company bought new computers	Maggie did the paperwork by hand	4.167	5	Before the company bought new computers, Maggie did the paperwork by hand.	After the company bought new computers, Maggie did the paperwork by hand.	Maggie did the paperwork by hand before the company bought new computers.	Maggie did the paperwork by hand after the company bought new computers.
63	the government eradicated the epidemic	virologists Ricardo and Marina expressed their disbelief	4.667	4.667	Before the government eradicated the epidemic, virologists Ricardo and Marina expressed their disbelief.	After the government eradicated the epidemic, virologists Ricardo and Marina expressed their disbelief.	virologists Ricardo and Marina expressed their disbelief before the government eradicated the epidemic.	virologists Ricardo and Marina expressed their disbelief after the government eradicated the epidemic.
64	the clerk handed out the form	the secretary Lucille removed the notices	4.667	4.833	Before the clerk handed out the form, the secretary Lucille removed the notices.	After the clerk handed out the form, the secretary Lucille removed the notices.	the secretary Lucille removed the notices before the clerk handed out the form.	the secretary Lucille removed the notices after the clerk handed out the form.
65	the assassin reached the gun	the dealer Joe counted the money	3.833	4	Before the assassin reached the gun, the dealer Joe counted the money.	After the assassin reached the gun, the dealer Joe counted the money.	the dealer Joe counted the money before the assassin reached the gun.	the dealer Joe counted the money after the assassin reached the gun.
66	the teacher began the lesson	the boys unpacked their flutes	4.5	4.5	Before the teacher began the lesson, the boys unpacked their flutes.	After the teacher began the lesson, the boys unpacked their flutes.	the boys unpacked their flutes before the teacher began the lesson.	the boys unpacked their flutes after the teacher began the lesson.
67	the actor terminated the contract	the manager Mrs.Deloitte changed sponsers	4.667	3.667	Before the actor terminated the contract, the manager Mrs.Deloitte changed sponsers.	After the actor terminated the contract, the manager Mrs.Deloitte changed sponsers.	the manager Mrs.Deloitte changed sponsers before the actor terminated the contract.	the manager Mrs.Deloitte changed sponsers after the actor terminated the contract.
68	the cobbler sewed the shoe	the boy Mark avoided puddles	4.333	4.833	Before the cobbler sewed the shoe, the boy Mark avoided puddles.	After the cobbler sewed the shoe, the boy Mark avoided puddles.	the boy Mark avoided puddles before the cobbler sewed the shoe.	the boy Mark avoided puddles after the cobbler sewed the shoe.
69	the museum closed down	Helga avidly collected art from various periods	4.333	5	Before the museum closed down, Helga avidly collected art from various periods.	After the museum closed down, Helga avidly collected art from various periods.	Helga avidly collected art from various periods before the museum closed down.	Helga avidly collected art from various periods after the museum closed down.
70	the sailor traveled the world	the public admired his courage	4.167	4.5	Before the sailor traveled the world, the public admired his courage.	After the sailor traveled the world, the public admired his courage.	the public admired his courage before the sailor traveled the world.	the public admired his courage after the sailor traveled the world.
71	the movie started playing	Elizabeth took her date's hand	4.5	4.167	Before the movie started playing, Elizabeth took her date's hand.	After the movie started playing, Elizabeth took her date's hand.	Elizabeth took her date's hand before the movie started playing.	Elizabeth took her date's hand after the movie started playing.
72	cholera reached the country	the missionary Jonas informed the volunteers	3	4.167	Before cholera reached the country, the missionary Jonas informed the volunteers.	After cholera reached the country, the missionary Jonas informed the volunteers.	the missionary Jonas informed the volunteers before cholera reached the country.	the missionary Jonas informed the volunteers after cholera reached the country.
73	the roofer sealed the canopy	the masons tore out the garden wall	4	4	Before the roofer sealed the canopy, the masons tore out the garden wall.	After the roofer sealed the canopy, the masons tore out the garden wall.	the masons tore out the garden wall before the roofer sealed the canopy.	the masons tore out the garden wall after the roofer sealed the canopy.
74	the Indians put out the fire	the woman entered the tent	3.667	4.833	Before the Indians put out the fire, the woman entered the tent.	After the Indians put out the fire, the woman entered the tent.	the woman entered the tent before the Indians put out the fire.	the woman entered the tent after the Indians put out the fire.
75	the department store opened in town	Nicholas sold off his inventory	4.333	4.667	Before the department store opened in town, Nicholas sold off his inventory.	After the department store opened in town, Nicholas sold off his inventory.	Nicholas sold off his inventory before the department store opened in town.	Nicholas sold off his inventory after the department store opened in town.
76	the garbage truck emptied the bin	the housewife Gina bought a newspaper	4.667	4.667	Before the garbage truck emptied the bin, the housewife Gina bought a newspaper.	After the garbage truck emptied the bin, the housewife Gina bought a newspaper.	the housewife Gina bought a newspaper before the garbage truck emptied the bin.	the housewife Gina bought a newspaper after the garbage truck emptied the bin.
77	the forest fire reached the countryside	Philip read the newspaper daily	3.5	4.833	Before the forest fire reached the countryside, Philip read the newspaper daily.	After the forest fire reached the countryside, Philip read the newspaper daily.	Philip read the newspaper daily before the forest fire reached the countryside.	Philip read the newspaper daily after the forest fire reached the countryside.
78	the champion won the final	the participants gathered in the stadium	4.5	4.667	Before the champion won the final, the participants gathered in the stadium.	After the champion won the final, the participants gathered in the stadium.	the participants gathered in the stadium before the champion won the final.	the participants gathered in the stadium after the champion won the final.
79	the rocket left the solar system	the dispatcher Rob discharged his batteries	4.833	4.333	Before the rocket left the solar system, the dispatcher Rob discharged his batteries.	After the rocket left the solar system, the dispatcher Rob discharged his batteries.	the dispatcher Rob discharged his batteries before the rocket left the solar system.	the dispatcher Rob discharged his batteries after the rocket left the solar system.
80	the engineer repaired the engine	the boat gave up on the Regatta	4.5	4.167	Before the engineer repaired the engine, the boat gave up on the Regatta.	After the engineer repaired the engine, the boat gave up on the Regatta.	the boat gave up on the Regatta before the engineer repaired the engine.	the boat gave up on the Regatta after the engineer repaired the engine.
81	the tailor mounted the thread	the textile merchant Geoffrey displayed his collection	4.5	4.833	Before the tailor mounted the thread, the textile merchant Geoffrey displayed his collection.	After the tailor mounted the thread, the textile merchant Geoffrey displayed his collection.	the textile merchant Geoffrey displayed his collection before the tailor mounted the thread.	the textile merchant Geoffrey displayed his collection after the tailor mounted the thread.
82	the teenager botched the driving test	the driving instructor Michael called his wife	4.5	4.333	Before the teenager botched the driving test, the driving instructor Michael called his wife.	After the teenager botched the driving test, the driving instructor Michael called his wife.	the driving instructor Michael called his wife before the teenager botched the driving test.	the driving instructor Michael called his wife after the teenager botched the driving test.
83	the window-washer buffed the windows	the elevator overloaded the emergency generator	4.167	3.667	Before the window-washer buffed the windows, the elevator overloaded the emergency generator.	After the window-washer buffed the windows, the elevator overloaded the emergency generator.	the elevator overloaded the emergency generator before the window-washer buffed the windows.	the elevator overloaded the emergency generator after the window-washer buffed the windows.
84	the landowner felled the trees	the employees Tina and Allen planted roses	3.667	4.667	Before the landowner felled the trees, the employees Tina and Allen planted roses.	After the landowner felled the trees, the employees Tina and Allen planted roses.	the employees Tina and Allen planted roses before the landowner felled the trees.	the employees Tina and Allen planted roses after the landowner felled the trees.
85	the princess combed her hair	the maids played the lute	4.333	4.833	Before the princess combed her hair, the maids played the lute.	After the princess combed her hair, the maids played the lute.	the maids played the lute before the princess combed her hair.	the maids played the lute after the princess combed her hair.
86	the racecar drivers entered the pit	the spectators craned their necks	3.5	4.333	Before the racecar drivers entered the pit, the spectators craned their necks.	After the racecar drivers entered the pit, the spectators craned their necks.	the spectators craned their necks before the racecar drivers entered the pit.	the spectators craned their necks after the racecar drivers entered the pit.
87	the mental patient overturned the table	the therapist Dr.Schwarz observed his behavior	4	4.667	Before the mental patient overturned the table, the therapist Dr.Schwarz observed his behavior.	After the mental patient overturned the table, the therapist Dr.Schwarz observed his behavior.	the therapist Dr.Schwarz observed his behavior before the mental patient overturned the table.	the therapist Dr.Schwarz observed his behavior after the mental patient overturned the table.
88	the jockey began the race	the horse ran off the stretch	4.5	2	Before the jockey began the race, the horse ran off the stretch.	After the jockey began the race, the horse ran off the stretch.	the horse ran off the stretch before the jockey began the race.	the horse ran off the stretch after the jockey began the race.
89	the talent scout recorded the names	the players selected the team captain	4.5	4.333	Before the talent scout recorded the names, the players selected the team captain.	After the talent scout recorded the names, the players selected the team captain.	the players selected the team captain before the talent scout recorded the names.	the players selected the team captain after the talent scout recorded the names.
90	the border was closed off	Danielle was married in Paris	4.667	5	Before the border was closed off, Danielle was married in Paris.	After the border was closed off, Danielle was married in Paris.	Danielle was married in Paris before the border was closed off.	Danielle was married in Paris after the border was closed off.
91	the apartment complex was demolished	Johannes petitioned the zoning board	4.667	4.167	Before the apartment complex was demolished, Johannes petitioned the zoning board.	After the apartment complex was demolished, Johannes petitioned the zoning board.	Johannes petitioned the zoning board before the apartment complex was demolished.	Johannes petitioned the zoning board after the apartment complex was demolished.
92	the train left the station	the waiter Steve served the coffee	4.667	4.833	Before the train left the station, the waiter Steve served the coffee.	After the train left the station, the waiter Steve served the coffee.	the waiter Steve served the coffee before the train left the station.	the waiter Steve served the coffee after the train left the station.
93	NASA launched the rocket	the satellite achieved its orbit	4.667	4.667	Before NASA launched the rocket, the satellite achieved its orbit.	After NASA launched the rocket, the satellite achieved its orbit.	the satellite achieved its orbit before NASA launched the rocket.	the satellite achieved its orbit after NASA launched the rocket.
94	the rock band made it big	Frank tried recording some more experimental tracks	3.833	4.667	Before the rock band made it big, Frank tried recording some more experimental tracks.	After the rock band made it big, Frank tried recording some more experimental tracks.	Frank tried recording some more experimental tracks before the rock band made it big.	Frank tried recording some more experimental tracks after the rock band made it big.
95	the armed rebels reached the capital	Natasha felt compelled to flee the country	4.167	4.333	Before the armed rebels reached the capital, Natasha felt compelled to flee the country.	After the armed rebels reached the capital, Natasha felt compelled to flee the country.	Natasha felt compelled to flee the country before the armed rebels reached the capital.	Natasha felt compelled to flee the country after the armed rebels reached the capital.
96	the architect drew up the plans	the contractor Bill got the offer	4.5	4	Before the architect drew up the plans, the contractor Bill got the offer.	After the architect drew up the plans, the contractor Bill got the offer.	the contractor Bill got the offer before the architect drew up the plans.	the contractor Bill got the offer after the architect drew up the plans.
97	the earthquake devastated the city	inhabitants Mark and Cynthia secured their possessions	5	4.5	Before the earthquake devastated the city, inhabitants Mark and Cynthia secured their possessions.	After the earthquake devastated the city, inhabitants Mark and Cynthia secured their possessions.	inhabitants Mark and Cynthia secured their possessions before the earthquake devastated the city.	inhabitants Mark and Cynthia secured their possessions after the earthquake devastated the city.
98	the team-owner hired the driver	the sponsor Mrs.Jones increased the funding	4	4.333	Before the team-owner hired the driver, the sponsor Mrs.Jones increased the funding.	After the team-owner hired the driver, the sponsor Mrs.Jones increased the funding.	the sponsor Mrs.Jones increased the funding before the team-owner hired the driver.	the sponsor Mrs.Jones increased the funding after the team-owner hired the driver.
99	the photo lab developed the film	the seller Jonathan changed the price list	4.667	4.5	Before the photo lab developed the film, the seller Jonathan changed the price list.	After the photo lab developed the film, the seller Jonathan changed the price list.	the seller Jonathan changed the price list before the photo lab developed the film.	the seller Jonathan changed the price list after the photo lab developed the film.
100	the monks brewed the beer	the prince Charles received the delegation	4.833	4.667	Before the monks brewed the beer, the prince Charles received the delegation.	After the monks brewed the beer, the prince Charles received the delegation.	the prince Charles received the delegation before the monks brewed the beer.	the prince Charles received the delegation after the monks brewed the beer.
101	the skier jumped the ramp	the photographers changed where they were standing	4.167	4.833	Before the skier jumped the ramp, the photographers changed where they were standing.	After the skier jumped the ramp, the photographers changed where they were standing.	the photographers changed where they were standing before the skier jumped the ramp.	the photographers changed where they were standing after the skier jumped the ramp.
102	the new technology hit the market	Karen struggled to find a job	4	5	Before the new technology hit the market, Karen struggled to find a job.	After the new technology hit the market, Karen struggled to find a job.	Karen struggled to find a job before the new technology hit the market.	Karen struggled to find a job after the new technology hit the market.
103	the lullaby soothed the child	the babysitter Megan made some tea	3.667	4.667	Before the lullaby soothed the child, the babysitter Megan made some tea.	After the lullaby soothed the child, the babysitter Megan made some tea.	the babysitter Megan made some tea before the lullaby soothed the child.	the babysitter Megan made some tea after the lullaby soothed the child.
104	the pitcher hit the ball	the runner Jesse ended the round	3.833	2.833	Before the pitcher hit the ball, the runner Jesse ended the round.	After the pitcher hit the ball, the runner Jesse ended the round.	the runner Jesse ended the round before the pitcher hit the ball.	the runner Jesse ended the round after the pitcher hit the ball.
105	the falconer trained the bird	the zoologist Dr.Meyers denounced animal cruelty	4.167	4.667	Before the falconer trained the bird, the zoologist Dr.Meyers denounced animal cruelty.	After the falconer trained the bird, the zoologist Dr.Meyers denounced animal cruelty.	the zoologist Dr.Meyers denounced animal cruelty before the falconer trained the bird.	the zoologist Dr.Meyers denounced animal cruelty after the falconer trained the bird.
106	the truck unloaded the sand	the crane operator turned the rotating crane	4.833	4.333	Before the truck unloaded the sand, the crane operator turned the rotating crane.	After the truck unloaded the sand, the crane operator turned the rotating crane.	the crane operator turned the rotating crane before the truck unloaded the sand.	the crane operator turned the rotating crane after the truck unloaded the sand.
107	the lumberjacks felled the tree	the men took a break	4.333	4.5	Before the lumberjacks felled the tree, the men took a break.	After the lumberjacks felled the tree, the men took a break.	the men took a break before the lumberjacks felled the tree.	the men took a break after the lumberjacks felled the tree.
108	the boat headed into the storm	Tom went below decks with the crew	3.833	5	Before the boat headed into the storm, Tom went below decks with the crew.	After the boat headed into the storm, Tom went below decks with the crew.	Tom went below decks with the crew before the boat headed into the storm.	Tom went below decks with the crew after the boat headed into the storm.
109	the gangsters robbed the bank	the sheriff reached the fort	3.5	3.667	Before the gangsters robbed the bank, the sheriff reached the fort.	After the gangsters robbed the bank, the sheriff reached the fort.	the sheriff reached the fort before the gangsters robbed the bank.	the sheriff reached the fort after the gangsters robbed the bank.
110	the assassin made an attempt on the president's life	Andrea left the Secret Service	4	4.833	Before the assassin made an attempt on the president's life, Andrea left the Secret Service.	After the assassin made an attempt on the president's life, Andrea left the Secret Service.	Andrea left the Secret Service before the assassin made an attempt on the president's life.	Andrea left the Secret Service after the assassin made an attempt on the president's life.
111	the lord gave his speech	his supporters expressed their admiration	4.5	5	Before the lord gave his speech, his supporters expressed their admiration.	After the lord gave his speech, his supporters expressed their admiration.	his supporters expressed their admiration before the lord gave his speech.	his supporters expressed their admiration after the lord gave his speech.
112	the journalist published the winners	the waiters prepared the champagne reception	4.167	5	Before the journalist published the winners, the waiters prepared the champagne reception.	After the journalist published the winners, the waiters prepared the champagne reception.	the waiters prepared the champagne reception before the journalist published the winners.	the waiters prepared the champagne reception after the journalist published the winners.
113	the motorcyclist crossed the traffic-light	the police officers switched on their radar	4.167	4	Before the motorcyclist crossed the traffic-light, the police officers switched on their radar.	After the motorcyclist crossed the traffic-light, the police officers switched on their radar.	the police officers switched on their radar before the motorcyclist crossed the traffic-light.	the police officers switched on their radar after the motorcyclist crossed the traffic-light.
114	the tournament jackpot reached a record high	Jake started playing golf	4.5	4.667	Before the tournament jackpot reached a record high, Jake started playing golf.	After the tournament jackpot reached a record high, Jake started playing golf.	Jake started playing golf before the tournament jackpot reached a record high.	Jake started playing golf after the tournament jackpot reached a record high.
115	the king adopted the port-customs	the tugboats enriched the shipping companies	4.667	4.5	Before the king adopted the port-customs, the tugboats enriched the shipping companies.	After the king adopted the port-customs, the tugboats enriched the shipping companies.	the tugboats enriched the shipping companies before the king adopted the port-customs.	the tugboats enriched the shipping companies after the king adopted the port-customs.
116	the glassmaker installed the window	the child broke into the pane	4.5	3.667	Before the glassmaker installed the window, the child broke into the pane.	After the glassmaker installed the window, the child broke into the pane.	the child broke into the pane before the glassmaker installed the window.	the child broke into the pane after the glassmaker installed the window.
117	the juggler finished the demonstration	the dancer Miss Montauk bored the children	4.5	4	Before the juggler finished the demonstration, the dancer Miss Montauk bored the children.	After the juggler finished the demonstration, the dancer Miss Montauk bored the children.	the dancer Miss Montauk bored the children before the juggler finished the demonstration.	the dancer Miss Montauk bored the children after the juggler finished the demonstration.
118	the fire burned down the building	Bill alerted the authorities	4.5	2.667	Before the fire burned down the building, Bill alerted the authorities.	After the fire burned down the building, Bill alerted the authorities.	Bill alerted the authorities before the fire burned down the building.	Bill alerted the authorities after the fire burned down the building.
119	the snake bit the hiker	the park ranger Joe warned the tourists	4	4.833	Before the snake bit the hiker, the park ranger Joe warned the tourists.	After the snake bit the hiker, the park ranger Joe warned the tourists.	the park ranger Joe warned the tourists before the snake bit the hiker.	the park ranger Joe warned the tourists after the snake bit the hiker.
120	the renovator sold the operation	the company continued to decline	4.167	4.833	Before the renovator sold the operation, the company continued to decline.	After the renovator sold the operation, the company continued to decline.	the company continued to decline before the renovator sold the operation.	the company continued to decline after the renovator sold the operation.
121	the car reached the traffic	the passenger Tina turned on the radio	3.833	4.833	Before the car reached the traffic, the passenger Tina turned on the radio.	After the car reached the traffic, the passenger Tina turned on the radio.	the passenger Tina turned on the radio before the car reached the traffic.	the passenger Tina turned on the radio after the car reached the traffic.
122	the schoolboy finished the test	the teacher Ms.Miller doubted his success	3.667	4	Before the schoolboy finished the test, the teacher Ms.Miller doubted his success.	After the schoolboy finished the test, the teacher Ms.Miller doubted his success.	the teacher Ms.Miller doubted his success before the schoolboy finished the test.	the teacher Ms.Miller doubted his success after the schoolboy finished the test.
123	the submarine reached the surface	the destroyer dropped the bombs	4.667	3.5	Before the submarine reached the surface, the destroyer dropped the bombs.	After the submarine reached the surface, the destroyer dropped the bombs.	the destroyer dropped the bombs before the submarine reached the surface.	the destroyer dropped the bombs after the submarine reached the surface.
124	the boxer showed his muscles	the bookmakers stopped the betting	4.5	4	Before the boxer showed his muscles, the bookmakers stopped the betting.	After the boxer showed his muscles, the bookmakers stopped the betting.	the bookmakers stopped the betting before the boxer showed his muscles.	the bookmakers stopped the betting after the boxer showed his muscles.
125	the hurricane hit the city	Annie went to her mother's house	4	4.667	Before the hurricane hit the city, Annie went to her mother's house.	After the hurricane hit the city, Annie went to her mother's house.	Annie went to her mother's house before the hurricane hit the city.	Annie went to her mother's house after the hurricane hit the city.
126	the kidnappers released the hostages	the airline continued the negotiations	3.833	4	Before the kidnappers released the hostages, the airline continued the negotiations.	After the kidnappers released the hostages, the airline continued the negotiations.	the airline continued the negotiations before the kidnappers released the hostages.	the airline continued the negotiations after the kidnappers released the hostages.
127	the organist exchanged the organ	the drummer Mario bought a cymbal	4.333	4.833	Before the organist exchanged the organ, the drummer Mario bought a cymbal.	After the organist exchanged the organ, the drummer Mario bought a cymbal.	the drummer Mario bought a cymbal before the organist exchanged the organ.	the drummer Mario bought a cymbal after the organist exchanged the organ.
128	the head judge retired	Florian was hired as a law clerk	4.333	4.833	Before the head judge retired, Florian was hired as a law clerk.	After the head judge retired, Florian was hired as a law clerk.	Florian was hired as a law clerk before the head judge retired.	Florian was hired as a law clerk after the head judge retired.
129	the diver reached the wreck	the fishing boat cast its nets	4.333	4.333	Before the diver reached the wreck, the fishing boat cast its nets.	After the diver reached the wreck, the fishing boat cast its nets.	the fishing boat cast its nets before the diver reached the wreck.	the fishing boat cast its nets after the diver reached the wreck.
130	the goalie held the ball	the player put pressure on the striker	4.667	4	Before the goalie held the ball, the player put pressure on the striker.	After the goalie held the ball, the player put pressure on the striker.	the player put pressure on the striker before the goalie held the ball.	the player put pressure on the striker after the goalie held the ball.
131	the passenger boarded the plane	the pilot checked the fuel	4.333	4.667	Before the passenger boarded the plane, the pilot checked the fuel.	After the passenger boarded the plane, the pilot checked the fuel.	the pilot checked the fuel before the passenger boarded the plane.	the pilot checked the fuel after the passenger boarded the plane.
132	the politician made a gaffe	many students attended rallies	2.833	3.333	Before the politician made a gaffe, many students attended rallies.	After the politician made a gaffe, many students attended rallies.	many students attended rallies before the politician made a gaffe.	many students attended rallies after the politician made a gaffe.
133	the wifi network got upgraded	Chandra stopped studying at the library	4.167	4.833	Before the wifi network got upgraded, Chandra stopped studying at the library.	After the wifi network got upgraded, Chandra stopped studying at the library.	Chandra stopped studying at the library before the wifi network got upgraded.	Chandra stopped studying at the library after the wifi network got upgraded.
134	the boy annoyed the dog	the grandmother chided the child	3.333	2.5	Before the boy annoyed the dog, the grandmother chided the child.	After the boy annoyed the dog, the grandmother chided the child.	the grandmother chided the child before the boy annoyed the dog.	the grandmother chided the child after the boy annoyed the dog.
135	the sun reached the horizon	the cowboy made the coffee	5	4.833	Before the sun reached the horizon, the cowboy made the coffee.	After the sun reached the horizon, the cowboy made the coffee.	the cowboy made the coffee before the sun reached the horizon.	the cowboy made the coffee after the sun reached the horizon.
136	the racing-cyclist reached the peloton	the mechanics replaced the spokes	3.667	4.167	Before the racing-cyclist reached the peloton, the mechanics replaced the spokes.	After the racing-cyclist reached the peloton, the mechanics replaced the spokes.	the mechanics replaced the spokes before the racing-cyclist reached the peloton.	the mechanics replaced the spokes after the racing-cyclist reached the peloton.
137	the billionaire rented the airplane	the airport closed the runway	4.167	4.667	Before the billionaire rented the airplane, the airport closed the runway.	After the billionaire rented the airplane, the airport closed the runway.	the airport closed the runway before the billionaire rented the airplane.	the airport closed the runway after the billionaire rented the airplane.
138	the psychologist submitted his article	the journal changed its criteria	4.167	3.833	Before the psychologist submitted his article, the journal changed its criteria.	After the psychologist submitted his article, the journal changed its criteria.	the journal changed its criteria before the psychologist submitted his article.	the journal changed its criteria after the psychologist submitted his article.
139	the explorers visited the continent	Julia dreamed of far-off lands	4.167	4.333	Before the explorers visited the continent, Julia dreamed of far-off lands.	After the explorers visited the continent, Julia dreamed of far-off lands.	Julia dreamed of far-off lands before the explorers visited the continent.	Julia dreamed of far-off lands after the explorers visited the continent.
140	the wildlife filmmaker positioned the camera	the anteaters left the anthill	3.5	3.167	Before the wildlife filmmaker positioned the camera, the anteaters left the anthill.	After the wildlife filmmaker positioned the camera, the anteaters left the anthill.	the anteaters left the anthill before the wildlife filmmaker positioned the camera.	the anteaters left the anthill after the wildlife filmmaker positioned the camera.
141	the mechanic changed the tire	the upholsterer refinished the rubber window lining	4.833	5	Before the mechanic changed the tire, the upholsterer refinished the rubber window lining.	After the mechanic changed the tire, the upholsterer refinished the rubber window lining.	the upholsterer refinished the rubber window lining before the mechanic changed the tire.	the upholsterer refinished the rubber window lining after the mechanic changed the tire.
142	the farmer tilled the field	the farmgirl Sandra watched the birds	4.833	4.833	Before the farmer tilled the field, the farmgirl Sandra watched the birds.	After the farmer tilled the field, the farmgirl Sandra watched the birds.	the farmgirl Sandra watched the birds before the farmer tilled the field.	the farmgirl Sandra watched the birds after the farmer tilled the field.
143	the addict stole the purse	the dealer Mark sold the heroin	4.167	4.5	Before the addict stole the purse, the dealer Mark sold the heroin.	After the addict stole the purse, the dealer Mark sold the heroin.	the dealer Mark sold the heroin before the addict stole the purse.	the dealer Mark sold the heroin after the addict stole the purse.
144	the farmer milked the cow	the servant Gilly mucked out the barn	4.167	4.333	Before the farmer milked the cow, the servant Gilly mucked out the barn.	After the farmer milked the cow, the servant Gilly mucked out the barn.	the servant Gilly mucked out the barn before the farmer milked the cow.	the servant Gilly mucked out the barn after the farmer milked the cow.
145	the country switched currencies	Caleb went on a nice vacation	4.167	4.667	Before the country switched currencies, Caleb went on a nice vacation.	After the country switched currencies, Caleb went on a nice vacation.	Caleb went on a nice vacation before the country switched currencies.	Caleb went on a nice vacation after the country switched currencies.
146	the novelist died of cancer	Michael read one of his books	4.667	5	Before the novelist died of cancer, Michael read one of his books.	After the novelist died of cancer, Michael read one of his books.	Michael read one of his books before the novelist died of cancer.	Michael read one of his books after the novelist died of cancer.
147	the customer put away the change	the cashier packed up the items	4	4.5	Before the customer put away the change, the cashier packed up the items.	After the customer put away the change, the cashier packed up the items.	the cashier packed up the items before the customer put away the change.	the cashier packed up the items after the customer put away the change.
148	the butcher sharpened his knife	his apprentice Tom tied up the cows	4.833	5	Before the butcher sharpened his knife, his apprentice Tom tied up the cows.	After the butcher sharpened his knife, his apprentice Tom tied up the cows.	his apprentice Tom tied up the cows before the butcher sharpened his knife.	his apprentice Tom tied up the cows after the butcher sharpened his knife.
149	the station hired a new DJ	Stefan gave up listening to the radio	4.667	4.833	Before the station hired a new DJ, Stefan gave up listening to the radio.	After the station hired a new DJ, Stefan gave up listening to the radio.	Stefan gave up listening to the radio before the station hired a new DJ.	Stefan gave up listening to the radio after the station hired a new DJ.
150	the commander began the attack	the castle defenders raised a flag	4.667	2.833	Before the commander began the attack, the castle defenders raised a flag.	After the commander began the attack, the castle defenders raised a flag.	the castle defenders raised a flag before the commander began the attack.	the castle defenders raised a flag after the commander began the attack.
151	the fisherman lured the carp	the wind drove away the clouds	4.167	4.667	Before the fisherman lured the carp, the wind drove away the clouds.	After the fisherman lured the carp, the wind drove away the clouds.	the wind drove away the clouds before the fisherman lured the carp.	the wind drove away the clouds after the fisherman lured the carp.
152	the soldiers greeted the colonel	the crew left the camp	4.5	4.667	Before the soldiers greeted the colonel, the crew left the camp.	After the soldiers greeted the colonel, the crew left the camp.	the crew left the camp before the soldiers greeted the colonel.	the crew left the camp after the soldiers greeted the colonel.
153	the rowdy tenant was evicted	the landlord posted an ad	4.833	4.5	Before the rowdy tenant was evicted, the landlord posted an ad.	After the rowdy tenant was evicted, the landlord posted an ad.	the landlord posted an ad before the rowdy tenant was evicted.	the landlord posted an ad after the rowdy tenant was evicted.
154	the ecologist assessed the damage	the company denied any responsibility	4.5	4.5	Before the ecologist assessed the damage, the company denied any responsibility.	After the ecologist assessed the damage, the company denied any responsibility.	the company denied any responsibility before the ecologist assessed the damage.	the company denied any responsibility after the ecologist assessed the damage.
155	the economic recession occured	David bought a new computer	3.5	4.833	Before the economic recession occured, David bought a new computer.	After the economic recession occured, David bought a new computer.	David bought a new computer before the economic recession occured.	David bought a new computer after the economic recession occured.
156	the mailman brought the mail	the husband emptied out the ash tray	4.5	4.667	Before the mailman brought the mail, the husband emptied out the ash tray.	After the mailman brought the mail, the husband emptied out the ash tray.	the husband emptied out the ash tray before the mailman brought the mail.	the husband emptied out the ash tray after the mailman brought the mail.
157	the great-uncle distributed his gifts	the kids Susie and Tom started playing	4.5	4.833	Before the great-uncle distributed his gifts, the kids Susie and Tom started playing.	After the great-uncle distributed his gifts, the kids Susie and Tom started playing.	the kids Susie and Tom started playing before the great-uncle distributed his gifts.	the kids Susie and Tom started playing after the great-uncle distributed his gifts.
158	the troupe put on the play	the newspaper stopped printing reviews	4.667	4.167	Before the troupe put on the play, the newspaper stopped printing reviews.	After the troupe put on the play, the newspaper stopped printing reviews.	the newspaper stopped printing reviews before the troupe put on the play.	the newspaper stopped printing reviews after the troupe put on the play.
159	the cult leader ordered the suicide	the police surrounded the property	4.167	3.5	Before the cult leader ordered the suicide, the police surrounded the property.	After the cult leader ordered the suicide, the police surrounded the property.	the police surrounded the property before the cult leader ordered the suicide.	the police surrounded the property after the cult leader ordered the suicide.
160	the spectators left the performance	the magician Carlo transformed the clown	4.5	4.667	Before the spectators left the performance, the magician Carlo transformed the clown.	After the spectators left the performance, the magician Carlo transformed the clown.	the magician Carlo transformed the clown before the spectators left the performance.	the magician Carlo transformed the clown after the spectators left the performance.
